# Supplementary material for: Dose Reduction to Motor Structures in Adjuvant Fractionated Stereotactic Radiotherapy of Brain Metastases: nTMS-Derived DTI-Based Motor Fiber Tracking in Treatment Planning
Source: Cancers (Basel). 2022 Dec 31;15(1):282. doi: 10.3390/cancers15010282 (PMC9818359; doi:10.3390/cancers15010282)
Supplement: Supplementary file 1 [file cancers-15-00282-s001.zip]

Archive with 1 entries (1 files):
- cancers-2053448-supplementary.pdf
